# Supplementary material for: Ibuprofen-Loaded, Nanocellulose-Based Buccal Films: The Development and Evaluation of Promising Drug Delivery Systems for Special Populations
Source: Gels. 2025 Feb 24;11(3):163. doi: 10.3390/gels11030163 (PMC11942018; doi:10.3390/gels11030163)
Supplement: Supplementary file 1 [file gels-11-00163-s001.zip]

Archive with 1 entries (1 files):
- gels-3373723-supplementary.pdf
